# Supplementary material for: A Genome-Wide Comparison of Rice False Smut Fungus Villosiclava virens Albino Strain LN02 Reveals the Genetic Diversity of Secondary Metabolites and the Cause of Albinism
Source: Int J Mol Sci. 2023 Oct 15;24(20):15196. doi: 10.3390/ijms242015196 (PMC10607355; doi:10.3390/ijms242015196)
Supplement: Supplementary file 1 [file ijms-24-15196-s001.zip]

Archive with 1 entries (1 files):
- ijms-2640943-supplementary.pdf
